# Supplementary material for: Characteristics of Listeria Monocytogenes Strains Persisting in a Meat Processing Facility over a 4-Year Period
Source: Pathogens. 2019 Mar 7;8(1):32. doi: 10.3390/pathogens8010032 (PMC6471029; doi:10.3390/pathogens8010032)
Supplement: Supplementary file 1 [file pathogens-08-00032-s001.zip]

Archive with 1 entries (1 files):
- pathogens-455627-supplementary.html
